# Supplementary material for: Clonal evolution of hematopoietic stem cells after autologous stem cell transplantation
Source: Nat Genet. 2025 Jul 1;57(7):1695–707. doi: 10.1038/s41588-025-02235-w (PMC12283406; doi:10.1038/s41588-025-02235-w)
Supplement: Supplementary file 3 — Primer sequences utilized for genotyping transgenic mice. [file 41588_2025_2235_MOESM3_ESM.xlsx]

## Sheet: Primers_for_genotyping_mice
Primer Name	Sequence (5'→3')	Type	Notes
Ppm1d Forward	AGGCTGAGCTCTAAGGACCA	Forward
Ppm1d Reverse	ATTGGCTGGAGGGGTTCTTT	Reverse
Tp53 Common Reverse	TGGATGGTGGTATACTCAGAGC	Reverse	Common reverse primer for Tp53-KO PCR
Tp53 Mutant Forward	CAGCCTCTGTTCCACATACACT	Forward	Specific for mutant allele
Tp53 Wild-Type Forward	AGGCTTAGAGGTGCAAGCTG	Forward	Specific for wild-type allele
